# Supplementary material for: A chronic protocol of bilateral transcranial direct current stimulation over auditory cortex for tinnitus treatment: Dataset from a double-blinded randomized controlled trial
Source: F1000Res. 2018 Jun 12;7:733. [Version 1] doi: 10.12688/f1000research.14971.1 (PMC6178906; doi:10.12688/f1000research.14971.1)
Supplement: Supplementary file 1 [file f1000research-7-16299-s0000.tgz]

Archive with 1 entries (1 files):
- 09cd3465-e166-4bea-a968-664bef6fa182.docx
